# Supplementary material for: Characterization of Cucurbit Aphid-Borne Yellows Virus (CABYV) from Passion Fruit in Brazil: Evidence of a Complex of Species within CABYV Isolates
Source: Viruses. 2023 Feb 1;15(2):410. doi: 10.3390/v15020410 (PMC9965994; doi:10.3390/v15020410)
Supplement: Supplementary file 1 [file viruses-15-00410-s001.zip]

Archive with 3 entries (3 files):
- Vidal et al-Supplem.FigureS1-S4.pdf
- Vidal et al-Supplem.Table1-4.pdf
- Vidal et al-Supplem.TableS5.xlsx
